# Supplementary material for: Randomized phase II study of daily and alternate-day administration of S-1 for adjuvant chemotherapy in completely-resected stage I non-small cell lung cancer: results of the Setouchi Lung Cancer Group Study 1301
Source: BMC Cancer. 2021 May 6;21:506. doi: 10.1186/s12885-021-08232-6 (PMC8101150; doi:10.1186/s12885-021-08232-6)
Supplement: Supplementary file 2 — Additional file 2. Online Resource 2. The criteria for discontinuation and restant of S-1 administration. [file 12885_2021_8232_MOESM2_ESM.xlsm]

## Sheet: Online resource1
Online Resource 2. The criteria for discontinuation and restant of S-1 administration
		The criteria for discontinuation	The criteria for restart
Hematological toxicity	leukocytes	<2,000 /μl, >1,200 /μl	≧3,000 /μl (group A)	≧2,000 /μl (group B)
	neutrophils	<1,000 /μl	≧1,500 /μl (group A)	≧1,000 /μl (group B)
	platelets	<75,000 /μl	≧100,000 /μl (group A)	≧75,000 /μl (group B)
Non-hematological toxicity	serum bilirubin	>1.5 mg/dl	≦1.5 mg/dl
	ASTs and ALTs	>100 IU/L	≦100 IU/L
	serum creatinine	≧1.2 mg/dl	<1.2 mg/dl
	infection	febrile state	afebrile state
	PS	≧2	0~1
	diarrhea and stomatitis	≧Grade 2	≦Grade 1
	Other non-hematological toxicities	≧Grade 3	≦Grade 2
