# Supplementary material for: Randomized phase II study of daily and alternate-day administration of S-1 for adjuvant chemotherapy in completely-resected stage I non-small cell lung cancer: results of the Setouchi Lung Cancer Group Study 1301
Source: BMC Cancer. 2021 May 6;21:506. doi: 10.1186/s12885-021-08232-6 (PMC8101150; doi:10.1186/s12885-021-08232-6)
Supplement: Supplementary file 3 — Additional file 3. Online Resource 3. Criteria for dose reduction. [file 12885_2021_8232_MOESM3_ESM.xlsm]

## Sheet: criteria ofr dose reduction
Online Resource 3. Criteria for dose reduction
leukocytes	1,000 /μl＞ （Grade 4)
neutrophils	500 /μl＞ or febrile neutropenia
platelets	25,000 /μl＞ or platelet transfusion
serum creatinine	1.2 mg/dL ≦
serum bilirubin	2.0 mg/dL ≦
non-hematological toxicity (excluding hyponatremia)	Grade 3≦
