# Supplementary material for: Randomized phase II study of daily and alternate-day administration of S-1 for adjuvant chemotherapy in completely-resected stage I non-small cell lung cancer: results of the Setouchi Lung Cancer Group Study 1301
Source: BMC Cancer. 2021 May 6;21:506. doi: 10.1186/s12885-021-08232-6 (PMC8101150; doi:10.1186/s12885-021-08232-6)
Supplement: Supplementary file 4 — Additional file 4. Online Resource 4. Method for dose reduction of S-1. [file 12885_2021_8232_MOESM4_ESM.xlsm]

## Sheet: method of dose reduction of S-1
Online Resource 4. Method for dose reduction of S-1
Body surface area	Planned dose	Level of dose reduction
		-1	-2	-3	-4
1.25 ㎡＞	80 mg/day	50 mg/day	discontinuation of treatment	－	－
1.25 ㎡≦ 1.5 ㎡＞	100 mg/day	80 mg/day	50 mg/day	discontinuation of treatment	－
1.5 ㎡≦	120 mg/day	100 mg/day	80 mg/day	50 mg/day	discontinuation of treatment
